# Supplementary material for: Targeted removal of epigenetic barriers during transcriptional reprogramming
Source: Nat Commun. 2019 May 9;10:2119. doi: 10.1038/s41467-019-10146-8 (PMC6509258; doi:10.1038/s41467-019-10146-8)
Supplement: Supplementary file 4 — Source Data [file 41467_2019_10146_MOESM4_ESM.xlsx]

## Sheet: Figure1
Figure 1 b
gRNA target	qPCR target	Ct				dCt			Av		2^-d(Ct)			Mittelwert	Stabw
ctrl	SoxI	24.834	25.348	24.978		6.762	7.276	6.906	6.98133		0.00921372	0.00645217	0.00833848	0.00800146	0.00141129
		24.995	25.141	24.975		7.24033	7.38633	7.22033	7.28233		0.00661367	0.00597712	0.00670599	0.00643226	0.000396856
		25.253	25.622	25.279		7.39433	7.76333	7.42033	7.526		0.00594407	0.00460261	0.00583791	0.00546153	0.000745739
SoxI Stagr	SoxI	23.827	23.326	23.475		5.539	5.038	5.187	5.25467		0.0215077	0.0304376	0.027451	0.0264654	0.00454578
		23.546	22.941	23.558		5.46133	4.85633	5.47333	5.26367		0.0226973	0.0345222	0.0225093	0.0265763	0.00688198
		23.246	23.342	23.314		4.85567	4.95167	4.92367	4.91033		0.0345381	0.0323147	0.032948	0.0332669	0.00114552
ActcI Stagr	SoxI	25.419	25.354	25.425		7.17367	7.10867	7.17967	7.154		0.00692646	0.00724566	0.00689771	0.00702328	0.000193127
		25.821	25.778	25.446		7.793	7.75	7.418	7.65367		0.00450893	0.00464534	0.00584736	0.00500054	0.000736528
		25.003	24.912	25.056		6.84933	6.75833	6.90233	6.83667		0.00867252	0.00923717	0.0083597	0.00875646	0.000444718
ctrl	ActcI	28.185	27.992	27.967		10.113	9.92	9.895	9.976		0.000902991	0.00103224	0.00105029	0.000995174	8.03409e-05
		27.893	28.173	27.976		10.1383	10.4183	10.2213	10.2593		0.000887274	0.000730751	0.000837668	0.000818564	7.99912e-05
		27.877	27.687	27.356		10.0183	9.82833	9.49733	9.78133		0.000964231	0.00109996	0.00138362	0.00114927	0.000214
SoxI Stagr	ActcI	29.043	28.265	28.432		10.755	9.977	10.144	10.292		0.000578659	0.000992256	0.000883795	0.000818237	0.000214451
		28.264	28.09	28.198		10.1793	10.0053	10.1133	10.0993		0.000862413	0.000972959	0.000902783	0.000912718	5.59387e-05
		28.665	28.547	28.624		10.2747	10.1567	10.2337	10.2217		0.000807267	0.00087607	0.000830538	0.000837958	3.49965e-05
ActcI Stagr	ActcI	21.292	21.169	21.439		3.04667	2.92367	3.19367	3.05467		0.0713637	0.0742911	0.0794028	0.0750192	0.00406872
		21.557	21.299	21.384		3.529	3.271	3.356	3.38533		0.0866294	0.103593	0.097666	0.0959628	0.00860917
		22.054	21.996	21.9		3.90033	3.84233	3.74633	3.82967		0.113571	0.123679	0.102569	0.113273	0.0105579
		Ct
ctrl	Gapdh	18.003	18.12	18.093	18.072
	Gapdh	18.03	17.901	17.333	17.7547
	Gapdh	17.83	17.857	17.889	17.8587
S1-9	Gapdh	18.309	18.343	18.212	18.288
	Gapdh	18.33	17.789	18.135	18.0847
	Gapdh	18.233	18.857	18.081	18.3903
A1-9	Gapdh	18.153	18.629	17.954	18.2453
	Gapdh	17.938	18.073	18.073	18.028
	Gapdh	18.143	18.291	18.027	18.1537
Figure 1e
	anti-Sox1						anti-alpha-Tubulin
Figure 1d		Ct			dCt			2^-dCt			Avg	SD
ctrl	SOX1	24.472	24.317	24.163	6.1565	6.0015	5.8475	0.0140187	0.0156088	0.0173671	0.0156649	0.00167488
S4-7	SOX1	22.217	22.482	22.423	4.22833	4.49333	4.43433	0.0533513	0.0443989	0.0462522	0.0480008	0.00472541
S1-9	SOX1	22.059	21.901	21.84	3.96233	3.80433	3.74333	0.0641533	0.0715783	0.0746697	0.0701338	0.00540499
SoxProm	SOX1	21.964	21.941	21.978	3.842	3.819	3.856	0.0697337	0.0708543	0.0690603	0.0698828	0.000906271
		Ct			Average
ctrl	GAPDH		18.373	18.258	18.3155
S4-7	GAPDH	18.002	17.933	18.031	17.9887
S1-9	GAPDH	18.027	18.198	18.065	18.0967
SoxProm	GAPDH	18.133	18.112	18.121	18.122
H2O	GAPDH

## Sheet: Figure2
Figure 2e	Differentiation of sorted cells
Run 1
ctrl+						ctrl-						S1-9+						S1-9-
Dapi	GFAP		TujI			Dapi	GFAP		TujI			Dapi	GFAP		TujI			Dapi	GFAP		TujI
34	32	94.1176	1	2.94118		105	104	99.0476	1	0.952381		91	72	79.1209	12	13.1868		153	150	98.0392	0	0
39	35	89.7436	1	2.5641		218	218	100	0	0		69	54	78.2609	13	18.8406		231	224	96.9697	0	0
360	358	99.4444	2	0.555556		293	284	96.9283	0	0		105	79	75.2381	21	20		207	203	98.0676	0	0
538	531	98.6989	2	0.371747		321	314	97.8193	3	0.934579		102	73	71.5686	24	23.5294		281	269	95.7295	2	0.711744
217	211	97.235	1	0.460829		301	298	99.0033	0	0		122	101	82.7869	17	13.9344		286	271	94.7552	1	0.34965
507	503	99.211	1	0.197239		179	172	96.0894	0	0		54	41	75.9259	12	22.2222		270	259	95.9259	2	0.740741
219	199	90.8676	0	0		166	165	99.3976	0	0		91	75	82.4176	13	14.2857		151	145	96.0265	2	1.3245
347	341	98.2709	0	0		278	274	98.5612	1	0.359712								192	179	93.2292	4	2.08333
						172	171	99.4186	1	0.581395								172	167	97.093	1	0.581395
Average		95.9486		0.886331				98.4739		0.31423				77.9027		17.9999				96.204		0.643485
Run 2
ctrl+						ctrl-						S1-9+						S1-9-
Dapi	GFAP		TujI			Dapi	GFAP		TujI			Dapi	GFAP		TujI			Dapi	GFAP		TujI
154	147	95.4545	3	1.94805		47	47	100	0	0		136	101	74.2647	20	14.7059		23	18	78.2609	4	17.3913
30	27	90	1	3.33333		39	38	97.4359	0	0		38	28	73.6842	7	18.4211		81	77	95.0617	4	4.93827
124	121	97.5806	0	0		45	41	91.1111	3	6.66667		96	79	82.2917	15	15.625		95	89	93.6842	1	1.05263
						73	71	97.2603	1	1.36986								114	106	92.9825	1	0.877193
Average		94.3451		1.76046				96.4518		2.00913				76.7469		16.2506				89.9973		6.06485
ctrl+						ctrl-						S1-9+						S1-9-
Dapi	GFAP		TujI			Dapi	GFAP		TujI			Dapi	GFAP		TujI			Dapi	GFAP		TujI
42	40	95.2381	1	2.38095		47	44	93.617	2	4.25532		145	132	91.0345	8	5.51724		145	133	91.7241	7	4.82759
79	76	96.2025	2	2.53165		59	57	96.6102	0	0		64	42	65.625	15	23.4375		224	192	85.7143	8	3.57143
70	66	94.2857	1	1.42857		63	63	100	0	0		102	81	79.4118	16	15.6863		101	81	80.198	6	5.94059
101	97	96.0396	1	0.990099								54	34	62.963	15	27.7778		220	211	95.9091	7	3.18182
101	96	95.0495	2	1.9802								74	61	82.4324	8	10.8108
												94	73	77.6596	17	18.0851
												92	78	84.7826	9	9.78261
												52	41	78.8462	8	15.3846
		95.3631		1.86229			54.6667			1.41844				77.8444		15.8102				88.3864		4.38036
RNAseq data can be accessed under accession number GSE119480

## Sheet: Figure3
Figure 3a										Figure 3c	ChIP dCas9												Figure 3D
Cas9 Western Blot										sample	target	Ct			dCt			2^-			Average over Input
anti Cas9																							N1										Average
										Run1													Ctrl	Sox1	25.375	26.114	25.679	2^-(x-y)	0.0416463	0.0249526	0.0337337		0.0334442	0.00835064
										T+	Gapdh	28.026	28.142	28.033	3.57452	3.69052	3.58152	0.0839385	0.0774537	0.0835323	0.0816415		dCas9	Sox1	25.255	25.519	25.342		0.0617964	0.0514626	0.05818		0.0571463	0.0052439
										T-	Gapdh	31.854	31.512	31.968	4.91263	4.57063	5.02663	0.0332009	0.0420826	0.0306784	0.0353206		VP64	Sox1	21.945	21.872	22.55		0.279839	0.294363	0.183986		0.252729	0.0599746
										T+	Pou5f	28.141	27.894	28.36	3.3903	3.1433	3.6093	0.0953713	0.113181	0.0819393	0.0968304		VPR	Sox1	22.773	22.7	23.443		0.451667	0.47511	0.283876		0.403551	0.104302
										T-	Pou5f	33.086	32.394	32.639	5.79341	5.10141	5.34641	0.0180306	0.0291288	0.0245793	0.0239129
										T+	ActcI	27.966	27.687	27.786	4.02097	3.74197	3.84097	0.0615982	0.0747404	0.0697836	0.0687074			GAPDH	20.716	20.839	20.813	Avg GAPDH	20.7893
										T-	ActcI	31.827	31.773	31.656	4.9673	4.9133	4.7963	0.0319664	0.0331856	0.035989	0.0337136				21.363	21.14	21.213		21.2387
										T+	SoxI	23.627	23.415	23.135	0.312967	0.100967	-0.179033	0.804984	0.932408	1.13212	0.956506				20.369	19.99	19.964		20.1077
										T-	SoxI	26.18	25.961	25.566	0.107078	-0.111922	-0.506922	0.928466	1.08067	1.42101	1.14338				22.155	21.557	21.167		21.6263
anti Tubulin
										Run 2											In %
										S4+ Flag	Sox1	23.285	23.887	23.395	1.87449	2.47649	1.98449	27.2724	17.9682	25.2703	23.5036
										S4- Flag	Sox1	23.376	23.439	23.631	2.07986	2.14286	2.33486	23.6538	22.6431	19.8216	22.0395
										C4-Flag	Actc1	28.869	29.108	28.986	8.59519	8.83419	8.71219	0.258577	0.219101	0.238435	0.238704
										S4- Flag	Actc1	29.08	28.861	28.905	8.68252	8.46352	8.50752	0.243389	0.283286	0.274777	0.267151
										S4+ Flag	GAPDH	30.231	29.851	30.082	8.57215	8.19215	8.42315	0.262739	0.341914	0.291326	0.29866
										S4- Flag	GAPDH	28.697	28.673	28.505	7.38886	7.36486	7.19686	0.596668	0.606677	0.681601	0.628315
										S4+ Flag	Oct4	30.102	30.498	32.026	9.04249	9.43849	10.9665	0.189645	0.144123	0.0499757	0.127914
										S4- Flag	Oct4	30.014	29.344	30.354	8.85052	8.18052	9.19052	0.216634	0.344681	0.17115	0.244155
										Run 3
										S4+ Flag	Sox1	23.464	23.439	23.556	3.36119	3.33619	3.45319	0.0973153	0.0990163	0.0913033	9.58783
										S4- Flag	Sox1	23.423	23.463	23.488	3.05552	3.09552	3.12052	0.120281	0.116992	0.114982	11.7418
										S4+ Flag	Actc1	26.694	26.31	25.966	7.32986	6.94586	6.60186	0.00621575	0.00811127	0.0102954	0.820747
										S4- Flag	Actc1	27.898	26.829	25.851	7.83786	6.76886	5.79086	0.00437089	0.00917004	0.0180625	0.677047
										S4+ Flag	GAPDH	26.105	26.352	26.637	6.17786	6.42486	6.70986	0.0138127	0.0116393	0.00955283	1.16683
										S4- Flag	GAPDH	Undetermined	26.591	26.444		6.22519	6.07819		0.0133669	0.0148007	1.40838
										S4+ Flag	Oct4	27.256	27.016	26.863	7.02052	6.78052	6.62752	0.00770215	0.00909618	0.0101139	0.897073
										S4- Flag	Oct4	27.356	27.345	27.095	7.38686	7.37586	7.12586	0.00597496	0.00602069	0.00715984	0.638516

## Sheet: Figure4
K9me3 ChIP
Figure 4a
Sample	Locus	Ct			2^-dCt			Mean
S1-9+	SoxI_3	25.248	25.276	25.282	0.108328	0.106246	0.105805	10.6793
		25.03	25.15	24.965	0.0857815	0.0789351	0.0897347	8.48171
		25.365	25.323	25.126	0.0967548	0.099613	0.114188	10.3518
S1-9-	SoxI_3	24.386	24.265	24.128	0.111915	0.121706	0.13383	12.2484
		23.738	23.619	23.934	0.146687	0.159299	0.128053	14.468
		23.989	24.204	23.18	0.132171	0.113871	0.231563	15.9202
S1-9+	Gapdh	28.655	28.828	28.889	0.065796	0.0583608	0.0559446	6.00338
		28.521	28.848	28.529	0.0742299	0.0591755	0.0738194	6.90749
		28.641	28.802	28.738	0.101331	0.0906307	0.0947417	9.55677
S1-9-	Gapdh	27.166	27.287	27.786	0.0910084	0.0836868	0.0592165	7.79706
		27.18	27.261	27.466	0.0940656	0.0889298	0.07715	8.67151
		26.937	26.877	26.923	0.0836675	0.0872205	0.0844833	8.51238
S1-9+	Oct4	28.955	29.128	29.589	0.181136	0.160667	0.116722	15.2841
		27.418	27.959	27.701	0.156093	0.107282	0.12829	13.0555
		27.784	27.91	26.939	0.115862	0.106172	0.208119	14.3384
S1-9-	Oct4	26.212	26.151	26.103	0.142346	0.148494	0.153518	14.8119
		26.093	25.544	26.154	0.14846	0.217207	0.142313	16.9327
		26.007	26.202	26.197	0.125533	0.109663	0.110043	11.508
S1-9+	Actc1	23.831	23.99	23.267	0.117289	0.10505	0.173396	13.1912
		22.847	23.08	23.634	0.168032	0.142973	0.0973828	13.6129
		22.787	23.581	22.666	0.98065	0.565583	1.06645	87.0893
S1-9-	Actc1	23.282	23.745	23.132	0.127198	0.0922788	0.141135	12.0204
		23.077	23.286	23.081	0.156093	0.135042	0.155661	14.8932
		22.412	22.197	22.51	1.13509	1.31751	1.06055	117.105
Input
S1-9+	SoxI_3	28.887	28.776	28.393	22.0415
	SoxI_3	28.299	28.083	28.01	21.4868
	SoxI_3	28.628	28.694	28.596	21.9955
S1-9-	SoxI_3	27.932	27.731	27.948	21.2265
	SoxI_3	27.767	27.524	27.547	20.9688
	SoxI_3	27.412	27.71	28.018	21.0695
S1-9+	Gapdh	31.256	32.126	30.737	24.7291
	Gapdh	31.708	31.136	31.395	24.7691
	Gapdh	31.415	32.158	32.373	25.3381
S1-9-	Gapdh	31.111	29.258	30.687	23.7081
	Gapdh	30.207	30.431	30.603	23.7698
	Gapdh	29.942	30.144	29.919	23.3578
S1-9+	Oct4	32.09	33.982	33.33	26.4901
	Oct4	31.854	30.821	31.472	24.7385
	Oct4	31.264	31.38	31.311	24.6745
S1-9-	Oct4	29.568	30.132	30.43	23.3995
	Oct4	29.993	29.85	30.112	23.3411
	Oct4	29.32	29.891	29.76	23.0131
S1-9+	Actc1	27.353	27.339	27.457	20.7391
	Actc1	27.094	26.768	26.891	20.2738
	Actc1	29.341	29.434	29.433	22.7588
S1-9-	Actc1	26.901	27.022	26.93	20.3071
	Actc1	26.956	26.933	27.235	20.3975
	Actc1	29.262	28.898	29.556	22.5948
H3K27me3 ChIP	Figure 4b
sample	target	Ct			dCt			2^-			% over input
GFP+	Gapdh	30.573	29.247	29.63	7.90019	6.57419	6.95719	0.00418607	0.0104947	0.0080478	0.75762	0.00202333
GFP-	Gapdh	29.734	29.94	29.793	7.31786	7.52386	7.37686	0.00626767	0.00543367	0.00601652	0.590595	3.66107e-05
GFP+	Oct_4	29.015	29.048	30.071	5.25402	5.28702	6.31002	0.0262048	0.0256122	0.0126036	2.59085	0.011819
GFP-	Oct_4	27.965	28.19	28.099	5.17952	5.40452	5.31352	0.0275936	0.0236089	0.0251461	2.54495	0.000807686
	avg input	30.4048
GFP+	SoxI_3	30.6	29.204	30.075	8.06186	6.66586	7.53686	0.00374231	0.00984866	0.00538493	0.63253	0.00199702
GFP-	SoxI_3	29.398	29.148	29.194	7.65786	7.40786	7.45386	0.00495171	0.00588861	0.00570382	0.551472	4.9253e-05
	avg input	29.182
	avg input	28.384
GFP+	Actc	31.887	31.261	31.236	8.30486	7.67886	7.65386	0.0031622	0.00488016	0.00496546	0.433594	0.000207014
GFP-	Actc	30.538	30.219	31.071	7.82452	7.50552	8.35752	0.00441148	0.00550316	0.00304884	0.432116	0.000302408
	avg input	30.226
	avg input	29.3573
Oxidative Bisulfite Sequencing on the Sox1 locus of sorted cells						Raw data can be accessed under SRA accession number SRP160899
Figure 4c
S1-9
GFP positive			GFP negative
1.09356	1.20264		23.3098	5.13632
0.849515	8.11901		26.1005	35.327
0.4884	10.1131		14.2977	16.817
12.8641	13.6747		55.0177	63.7244
13.2282	15.0131		56.3392	64.8493
12.8993	10.0733		47.4219	44.9015
13.1707	14.6996		46.8234	32.271
13.1127	10.1453		54.8876	65.3019
13.1127	10.239		47.4336	39.067
13.3583	4.52199		40.624	64.8845
13.1707	15.979		48.4021	47.8849
13.0488	15.1235		49.0415	59.7246
12.8205	19.5864		50.9521	66.0041
1.70732	14.3707		43.1522	56.6053
12.285	11.8563		48.4378	55.8835
12.4079	14.1549		50.4026	64.8857
12.4231	15.6401		48.1425	59.581
12.1287	16.1847		40.9286	30.1495
6.85484	13.6036		38.0733	23.4716
0.934579	3.77838		11.8503	7.13913
33.3333	2.01005		13.7931	2.45902

## Sheet: Figure5
Modifier solo (5a)			Data normalized to VP64
	Replicate 1	Replicate 2	Replicate 3		Average
ctrl	0.354839	0.3125	0.314286		0.327208
VP64	1	1	1		1
Tet1	0.774194	0.78125	0.742857		0.7661
P300	0.870968	0.90625	0.714286		0.830501
JMJD2	0.903226	0.6875	0.628571		0.739766
Modifier combination (5b)				Data normalized to VP64
	run1	run2	run3	run4	run5		Average
ctrl	0.28125	0.5	0.625	0.205761	0.170648		0.356532
VP64	1	1	1	1	1		1
VP64+dCassolo	1.19063			1.24691	0.911263		1.11627
VP64+JMJD2	2.625	1.1	1.625	1.75309	1.45392		1.7114
VP64+P300	2.5625	1.2	1.875	2.21399	1.83618		1.93753
VP64+Tet1	3.125	2.7	3.25	3.35802	2.78498		3.0436
VP64	1	1	1	1	1		1
dTet1	2.03	1	1.5	2.48971	2.09898		1.82374
VP64+Tet1	3.125	2.7	3.25	3.35802	2.78498		3.0436
Zeb only	0.3125	0.5	0.5	0.246914	0.204778		0.352838
Zeb	2.125	2.25	2.5		2.05802		2.23326
oxidative Bisulfite sequencing on the Sox1 locus of unsorted samples						Figure 5c+d
no gRNA				S1-9
VP64				VP64				VP64-dTet1				VP64+Tet1
23.7212	15.1967	32.7734	16.8297	2.56993	22.2345	16.4842	26.6667	32.5224	23.0281	14.2857	25.8065	0.246634	3.58014	0.166151	2.60553
18.524	29.3562	19.2845	23.072	6.1566	13.5672	13.2908	0	13.6533	15.6871	14.2857	29.0323	1.21651	0.16115	1.63848	2.61486
9.98423	14.0602	15.6827	14.6585	2.9543	4.15864	5.46732	7.14286	3.94737	2.17391	0	9.67742	0.191986	0.153463	0.539227	2.30475
41.8749	43.3289	44.0337	41.7878	39.0956	45.0643	34.8554	0	52.549	56.2563	0	0	3.125	0	0	1.28205
46.8784	49.3935	46.319	45.9476	40.8073	49.7041	36.6433	53.3333	53.9084	58.8348	0	38.7097	4.31128	10.9954	3.69447	7.89373
30.8864	29.6426	45.8956	35.9552	37.6428	38.8736	25.1688	53.3333	37.5903	53.416	35.7143	38.7097	5.98306	12.2845	4.38133	8.4185
26.1057	27.4548	41.156	37.1463	32.3441	29.7032	18.1013	33.3333	33.7932	47.8888	35.7143	35.4839	4.74779	14.1734	2.96002	7.23894
37.551	35.6279	44.9751	41.7364	39.7693	41.2696	26.8643	35.7143	38.608	54.6312	21.4286	29.0323	4.68924	11.8416	4.42471	3.85825
36.8542	34.6127	45.1846	39.18	40.9064	31.2954	32.2888	26.6667	48.0074	54.3	21.4286	38.7097	1.51979	4.02576	3.65279	4.82535
32.2402	38.2384	45.9666	35.8054	41.8374	36.649	26.8955	46.6667	39.4419	50.4213	21.4286	36.6667	2.45472	4.08821	2.80217	3.30605
33.27	28.443	37.0747	28.0723	35.1926	31.2213	31.0271	35.7143	51.4798	48.5941	28.5714	25.8065	0.87121	1.14549	1.83572	6.38543
27.244	38.6179	44.2049	36.9198	33.0934	31.8845	27.2531	57.1429	42.9496	45.8485	14.2857	37.931	0.148124	3.9331	2.79482	8.13112
30.8424	37.5623	25.923	38.5123	35.3396	40.4896	30.1395	35.7143	53.7584	50.6907	35.7143	31.0345	0.156504	15.3699	2.07938	3.82754
41.1093	34.4076	24.4152	37.5662	26.8362	44.0606	28.3307	50	39.9576	43.1961	28.5714	37.931	7.85778	14.7247	4.95968	6.66024
24.0276	40.0751	44.9835	33.173	23.8173	29.7168	19.4777	35.7143	42.1001	47.1862	28.5714	27.5862	2.87603	0.1499	2.64966	13.0578
39.5805	45.3352	43.9746	34.4205	38.3789	39.5014	35.694	42.8571	38.2948	48.4682	21.4286	34.4828	4.11121	6.27192	2.69815	10.0388
37.7432	45.7368	44.3645	36.7551	36.3844	41.8098	30.9895	42.8571	44.7864	47.7994	21.4286	28.5714	4.26118	3.96958	3.18912	9.88687
30.0185	41.8469	37.4073	34.1929	17.911	21.0685	23.3858	42.8571	38.2778	36.338	14.2857	33.3333	0.186768	6.3869	1.7268	7.2123
19.802	35.1667	29.692	27.7855	21.5261	20.3164	21.7727	28.5714	25.0551	28.0614	30.7692	40.7407	0.222963	0.546839	2.01306	8.69409
12.8144	6.68277	3.04183	7.90851	6.90335	8.86027	6.47887	11.1111	4.69514	4.50392	15.3846	16.6667	1.57708	12.9523	2.3176	11.6753
5.12821	7.52688	7.27273	6.95652	0	6.57277	28.5714		32.1593	31.7922	28.5714	33.3333	0.465583	9.05337	0.675068	1.42624

## Sheet: Figure6
Sox1 staining unsorted cells VP64 vs VP64+Tet1				Figure 6a
Run1
no gRNA	308	30	9.74026		S1-9	156	24	15.3846		SI-9 + Tet1	219	74	33.79
	382	2	0.52356			226	33	14.6018			170	56	32.9412
	529	40	7.56144			557	26	4.66786			269	74	27.5093
average			5.94175					11.5514					31.4135
Run2
no gRNA	210	12	5.71429		S1-9	301	28	9.30233		SI-9 + Tet1	165	67	40.6061
	298	31	10.4027			249	21	8.43373			210	71	33.8095
	167	2	1.1976			281	35	12.4555			233	64	27.4678
average			5.77153					10.0639					33.9611
Run3
no gRNA	264	12	4.54545		S1-9	362	21	5.8011		SI-9 + Tet1	119	32	26.8908
	134	7	5.22388			159	41	25.7862			98	37	37.7551
	196	9	4.59184			211	8	3.79147			375	96	25.6
average			4.78706					11.7929					30.082
Differentiation of unsorted cells VP64 vs. VP64+Tet1				Figure 6a
run1
ctrl						S1-9						VP64+Tet1
Dapi	GFAP	%Dapi	TujI	%Dapi		Dapi	GFAP	%Dapi	TujI	%Dapi		Dapi	GFAP	%Dapi	TujI	%Dapi
48	47	97.9167	0	0		199	191	95.9799	5	2.51256		45	41	91.1111	2	4.44444
112	109	97.3214	1	0.892857		102	92	90.1961	3	2.94118		53	45	84.9057	3	5.66038
447	443	99.1051	2	0.447427		62	57	91.9355	2	3.22581		132	117	88.6364	8	6.06061
204	198	97.0588	2	0.980392		76	69	90.7895	5	6.57895		64	55	85.9375	6	9.375
227	217	95.5947	1	0.440529		47	43	91.4894	1	2.12766		43	36	83.7209	4	9.30233
101	98	97.0297	2	1.9802								65	54	83.0769	7	10.7692
281	275	97.8648	1	0.355872								52	46	88.4615	4	7.69231
												85	71	83.5294	6	7.05882
Average:		97.413		0.728182				92.0781		3.47723				86.1724		7.54539
T-value:								0.000271434		0.00344846				0.00282446		0.00478997
Run 2
ctrl						S1-9						VP64+Tet1
Dapi	GFAP	% over DAPI	TujI	% over DAPI		Dapi	GFAP	% over DAPI	TujI	% over DAPI		Dapi	GFAP	% over DAPI	TujI	% over DAPI
95	91	95.7895	2	2.10526		144	134	93.0556	8	5.55556		16	13	81.25	2	12.5
34	34	100	0	0		58	52	89.6552	4	6.89655		32	27	84.375	4	12.5
106	96	90.566	3	2.83019		74	65	87.8378	6	8.10811		22	19	86.3636	2	9.09091
97	95	97.9381	2	2.06186		126	115	91.2698	8	6.34921		15	13	86.6667	2	13.3333
89	83	93.2584	3	3.37079		102	92	90.1961	7	6.86275		20	17	85	2	10
174	170	97.7011	1	0.574713		110	99	90	8	7.27273		12	10	83.3333	2	16.6667
59	59	100	0	0		187	171	91.4439	12	6.41711		21	18	85.7143	2	9.52381
95	91	95.7895	1	1.05263		147	135	91.8367	8	5.44218		16	15	93.75	1	6.25
74	71	95.9459	1	1.35135		127	120	94.4882	6	4.72441		22	19	86.3636	2	9.09091
70	67	95.7143	3	4.28571		134	125	93.2836	5	3.73134		35	31	88.5714	3	8.57143
99	97	97.9798	0	0		138	130	94.2029	5	3.62319		12	10	83.3333	1	8.33333
97	95	97.9381	1	1.03093		125	117	93.6	4	3.2		24	21	87.5	2	8.33333
47	47	100	0	0		84	75	89.2857	6	7.14286		26	22	84.6154	4	15.3846
Average:		96.817		1.43565				91.5504		5.79431				85.9105		10.7368
T-value:								1.17192e-05		1.08641e-07				1.17721e-05		2.75292e-05
Run 3
ctrl	DAPI	Glial	Glial%	neuronal	neuronal%		S1-9	DAPI	Glial	Glial%	neuronal	neuronal%		VP64+Tet1	DAPI	Glial	Glial%	neuronal	neuronal%
1	73	69	94.5205	3	4.10959		1	167	155	92.8144	9	5.38922		1	30	27	90	2	6.66667
2	157	147	93.6306	5	3.18471		2	231	217	93.9394	13	5.62771		2	54	49	90.7407	4	7.40741
3	73	71	97.2603	2	2.73973		3	89	81	91.0112	5	5.61798		3	26	23	88.4615	2	7.69231
4	156	155	99.359	1	0.641026		4	149	137	91.9463	9	6.04027		4	39	36	92.3077	2	5.12821
5	89	89	100	0	0		5	206	196	95.1456	10	4.85437		5	33	31	93.9394	2	6.06061
6	76	76	100	0	0		6	201	195	97.0149	6	2.98507		6	27	25	92.5926	2	7.40741
7	106	100	94.3396	3	2.83019		7	175	166	94.8571	9	5.14286		7	19	18	94.7368	1	5.26316
8	97	91	93.8144	4	4.12371		8	99	92	92.9293	6	6.06061		8	13	12	92.3077	1	7.69231
9	88	86	97.7273	2	2.27273		9	113	101	89.3805	9	7.9646		9	27	23	85.1852	3	11.1111
10	92	90	97.8261	2	2.17391		10	168	160	95.2381	8	4.7619		10	8	7	87.5	1	12.5
11	97	92	94.8454	5	5.15464		11	127	115	90.5512	10	7.87402		11	12	11	91.6667	1	8.33333
12	92	88	95.6522	3	3.26087		12	156	144	92.3077	12	7.69231		12	18	16	88.8889	2	11.1111
13	130	127	97.6923	3	2.30769		13	114	103	90.3509	11	9.64912		13	11	10	90.9091	1	9.09091
14	90	87	96.6667	2	2.22222		14	76	71	93.4211	4	5.26316		14	15	14	93.3333	1	6.66667
15	101	101	100	0	0		15	132	124	93.9394	8	6.06061		15	13	13	100	0	0
16	134	130	97.0149	4	2.98507		16	120	112	93.3333	7	5.83333		16	27	25	92.5926	2	7.40741
17	61	60	98.3607	1	1.63934		17	98	92	93.8776	6	6.12245				average:	91.5726	3.37419	7.47116
18	57	53	92.9825	2	3.50877		18	161	153	95.0311	8	4.96894
		average:	96.7607		2.39746	1.49058	19	325	307	94.4615	18	5.53846
			2.87324e-05		2.81197e-08		20	100	94	94	6	6
							21	94	92	97.8723	2	2.12766
							22	78	72	92.3077	6	7.69231
									average:	93.4423	2.0803	5.87577	1.63691
										0.0418104		0.0370531
Additional Targets staining:			Figure 6d
Ngn2
ctrl			dTet1			Tet
46	1	2.17391	77	3	3.8961	60	6	10
63	2	3.1746	84	6	7.14286	54	2	3.7037
82	3	3.65854	41	2	4.87805	84	6	7.14286
Average		3.00235			5.30567			6.94885
Stdev		0.757152			1.66508			3.15263
Nkx2-2
ctrl			dTet1			Tet
43	6	13.9535	73	20	27.3973	133	39	29.3233
34	3	8.82353	87	2	2.29885	77	49	63.6364
62	7	11.2903	43	6	13.9535	109	58	53.211
Average		11.3558			14.5499			48.7236
Stdev		2.56561			12.5598			17.5912
Oct4
ctrl			dTet1			Tet
30	1	3.33333	30	0	0	16	6	37.5
32	3	9.375	17	0	0	12	4	33.3333
19	4	21.0526	18	1	5.55556	11	3	27.2727
Average		11.2537			1.85185			32.702
Stdev		9.0078			3.2075			5.14278
NeuroD4
ctrl			dTet1			Tet
131	17	12.9771			50	60	32	53.3333
143	92	64.3357			57	57	34	59.6491
84	65	77.381			48	123	68	55.2846
Average		51.5646			51.6667			56.089
Stdev		34.0483			4.72582			3.23383
oxidative Bisulfite Sequencing on Promoters of additional targets
Figure 6e	V1	ctrl1	ctrl2
Ngn2	127632628	0.689825	0.695067
	127632635	0.912682	0.943921
	127632640	1.15784	1.14681
	127632642	0.893449	0.830915
	127632649	1.69352	1.588
	127632660	0.252627	0.26819
	127632668	0.214671	0.177862
	127632890	1.44408	1.35042
	127632898	13.0773	12.8274
	127632986	1.17567	1.04249
	127633016	2.83307	2.75204
	127633033	2.43902	3.44828
	127633048	9.7561	12.2807
Nkx2-2	147186692	85.3659	82.1918
	147186760	92.6829	98.6111
	147186762	95.122	100
	147186765	95.122	97.2603
	147186771	100	89.0411
	147186795	97.561	87.5
	147186907	100	96.7591
	147186912	50	87.2892
	147186959	50	98.287
NeuroD4	130280165	10	3.57143
	130280178	3.33333	10.7143
	130280180	3.33333	10.7143
	130280247	0	3.7037
	130280250	0	0
	130280281	0	0
Oct4	35505678	0.160968	0.167056
	35505740	86.3392	86.3849
	35505773	82.7585	82.6837
	35505785	85.0148	85.3027
	35505871	99.952	99.9649
	35505896	1.96643	1.58006
	35505909	99.8561	99.8946
	35505933	99.904	99.9649
	35505937	99.952	99.9298
